# Supplementary material for: Preparation of Peptoid Antifreeze Agents and Their Structure–Property Relationship
Source: Polymers (Basel). 2024 Apr 4;16(7):990. doi: 10.3390/polym16070990 (PMC11013998; doi:10.3390/polym16070990)
Supplement: Supplementary file 1 [file polymers-16-00990-s001.zip]

Archive with 1 entries (1 files):
- polymers-2916374-supplementary.pdf
